# Supplementary material for: Causal relationship between bipolar disorder and inflammatory bowel disease: A bidirectional two-sample mendelian randomization study
Source: Front Genet. 2022 Sep 20;13:970933. doi: 10.3389/fgene.2022.970933 (PMC9531165; doi:10.3389/fgene.2022.970933)
Supplement: Supplementary file 1 [file Table2.XLSX]

## Sheet: BD-SNP细节
SNP	effect_allele	other_allele	chr	pos	beta	se	pval	samplesize	eaf	R2	F	Steiger fitering direction (all datasets)
bipolar disorder
rs2314398	G	C	2	97413488	-0.084102	0.0144	5.92e-09	51710	0.3195	0.0028	114.03	TURE
rs9834970	C	T	3	36856030	0.1011	0.0134	5.53e-14	51710	0.5012	0.0051	258.55	TURE
rs2071044	T	C	3	52847601	-0.077702	0.0135	9.09e-09	51710	0.4679	0.0029	156.73	TURE
rs11724116	T	C	4	162294038	-0.104095	0.0188	3.27e-08	51710	0.1552	0.0027	138.99	TURE
rs329319	G	A	5	133906609	-0.078802	0.0139	1.54e-08	51710	0.5657	0.0031	158.2	TURE
rs55648125	G	A	6	50816718	0.1171	0.0215	4.92e-08	51710	0.1089	0.0021	112.62	TURE
rs10455979	G	C	6	166995260	0.0751	0.0137	4.6e-08	51710	0.4734	0.0028	144.91	TURE
rs17150022	C	T	7	24771777	0.1132	0.0204	2.7e-08	51710	0.1207	0.0026	132.15	TURE
rs13231398	C	G	7	110197412	-0.1207	0.0219	3.36e-08	51710	0.1071	0.0026	134.03	TURE
rs73496688	A	T	11	79156748	0.1087	0.019	1.05e-08	51710	0.1491	0.0026	131.86	TURE
rs174592	G	A	11	61618608	0.0774	0.0141	3.66e-08	51710	0.3723	0.0028	142.93	TURE
rs10744560	T	C	12	2387099	0.0832	0.014	2.92e-09	51710	0.3423	0.0029	159.88	TURE
rs71395455	G	A	15	85153804	-0.082096	0.0146	1.93e-08	51710	0.3115	0.0027	141.58	TURE
rs884301	T	C	17	53367464	0.0803	0.0138	5.8e-09	51710	0.3811	0.0031	155.94	TURE
rs111444407	T	C	19	19358207	0.1166	0.0184	2.4e-10	51710	0.1547	0.0026	131.86	TURE
rs5758065	G	C	22	41161049	-0.074402	0.0135	3.23e-08	51710	0.4895	0.0024	126.64	TURE
