# Supplementary material for: Causal relationship between bipolar disorder and inflammatory bowel disease: A bidirectional two-sample mendelian randomization study
Source: Front Genet. 2022 Sep 20;13:970933. doi: 10.3389/fgene.2022.970933 (PMC9531165; doi:10.3389/fgene.2022.970933)
Supplement: Supplementary file 2 [file Table3.XLSX]

## Sheet: IBDSNPdetail
SNP	effect_allele	other_allele	chr	pos	beta	se	pval	samplesize	eaf	R2	F	Steiger fitering direction (all datasets)
Inflammatory bowel disease
rs1886731	C	T	1	2472081	-0.0970995	0.0175	3.08e-08	34652	0.481193	0.0047	162.75	TRUE
rs10737481	G	T	1	20171514	0.1411	0.017	1.19e-16	34652	0.554896	0.0097	336.17	TRUE
rs11209026	A	G	1	67705958	-0.7259	0.0422	1.76e-66	34652	0.0541886	0.049	1706	TRUE
rs35730213	C	G	1	200874229	-0.151404	0.0194	6.91e-15	34652	0.262591	0.0086	299.99	TRUE
rs3024493	A	C	1	206943968	0.2129	0.0222	8.48e-22	34652	0.169666	0.012	431.22	TRUE
rs7523335	A	G	1	8180210	-0.140504	0.0225	4.16e-10	34652	0.173424	0.0055	191.6	TRUE
rs10800314	A	C	1	161472789	-0.143097	0.0179	1.17e-15	34652	0.649219	0.009	309	TRUE
rs112401990	A	G	2	61199327	0.1422	0.0174	2.84e-16	34652	0.375383	0.009	316.6	TRUE
rs4851586	C	T	2	103064264	-0.122403	0.0193	2.32e-10	34652	0.75745	0.0054	187.11	TRUE
rs2241878	C	T	2	234183718	0.1481	0.0169	1.75e-18	34652	0.538498	0.011	388	TRUE
rs4676408	A	G	2	241574401	0.1181	0.0181	6.62e-11	34652	0.515063	0.0069	241.23	TRUE
rs112694524	A	G	2	43453721	0.1883	0.0303	5.39e-10	34652	0.0903752	0.0058	200.6	TRUE
rs11677953	A	G	2	219121663	0.0976	0.0171	1.05e-08	34652	0.415063	0.0068	234.74	TRUE
rs1873625	A	C	3	49666964	0.1773	0.0179	3.71e-23	34652	0.32287	0.013	455.93	TRUE
rs6826501	T	C	4	36076676	-0.0927953	0.0169	4.12e-08	34652	0.536078	0.004	140.33	TRUE
rs45528737	T	C	4	123275555	0.1668	0.03	2.66e-08	34652	0.111833	0.0055	189.21	TRUE
rs35260072	C	A	5	131630852	0.1422	0.017	7.07e-17	34652	0.433153	0.0096	332.91	TRUE
rs17800987	G	A	5	150323428	0.2017	0.0305	3.71e-11	34652	0.089179	0.0065	227.03	TRUE
rs13178036	C	G	5	40218529	0.1009	0.0184	4.13e-08	34652	0.341807	0.0045	155.51	TRUE
rs6873866	C	T	5	96247810	-0.1069	0.0176	1.09e-09	34652	0.528821	0.005	173.25	TRUE
rs254560	A	G	5	134443606	0.0995	0.0171	6.16e-09	34652	0.400063	0.0048	166.32	TRUE
rs10045431	C	A	5	158814533	0.1774	0.0189	6.59e-21	34652	0.717524	0.013	455.93	TRUE
rs6880778	G	A	5	40399096	0.1878	0.0173	2.14e-27	34652	0.620729	0.017	587.84	TRUE
rs9370774	C	T	6	14721897	-0.130704	0.0219	2.54e-09	34652	0.20068	0.0054	187.38	TRUE
rs4712528	C	G	6	20678430	0.1226	0.0207	3.07e-09	34652	0.787692	0.0048	165.55	TRUE
rs148844907	A	T	6	31628397	1.1375	0.0963	3.63e-32	34652	0.0103903	0.025	884.89	TRUE
rs34190331	A	G	6	111840820	0.1769	0.0303	5.39e-09	34652	0.0853045	0.004	147.4	TRUE
rs6927172	G	C	6	138002175	0.1103	0.0202	4.65e-08	34652	0.21432	0.004	139.11	TRUE
rs444210	G	A	6	167390242	0.1095	0.0168	7.39e-11	34652	0.545781	0.006	208.29	TRUE
rs9272514	T	C	6	32606385	-0.234698	0.0208	1.59e-29	34652	0.30636	0.002	769.85	TRUE
rs28383456	T	C	6	32609453	-0.177501	0.02	5.77e-19	34652	0.345334	0.013	449.42	TRUE
rs113473719	C	A	6	32485467	-0.159599	0.0219	2.96e-13	34652	0.694937	0.01	379.47	TRUE
rs6911490	C	T	6	106522027	-0.142801	0.0208	6.82e-12	34652	0.778565	0.0067	233.08	TRUE
rs4730272	G	A	7	107478227	-0.134102	0.0178	4.5e-14	34652	0.512591	0.008	292.79	TRUE
rs1551399	C	A	8	126539965	0.1013	0.0173	5.01e-09	34652	0.615807	0.0048	166.32	TRUE
rs4077515	T	C	9	139266496	0.1794	0.0172	1.5e-25	34652	0.424242	0.015	538.88	TRUE
rs1887428	C	G	9	4984530	-0.171595	0.0178	6.65e-22	34652	0.61936	0.014	480.66	TRUE
rs4246905	C	T	9	117553249	0.1631	0.0197	1.42e-16	34652	0.729896	0.01	372.56	TRUE
rs10761659	G	A	10	64445564	0.1618	0.0172	4.07e-21	34652	0.554011	0.006	219.54	TRUE
rs1250573	A	G	10	81042475	-0.1136	0.019	2.21e-09	34652	0.295706	0.0042	145.53	TRUE
rs12764283	A	G	10	35530460	0.1266	0.0179	1.57e-12	34652	0.337409	0.006	209.56	TRUE
rs6584283	C	T	10	101290301	-0.180303	0.0169	1.7e-26	34652	0.510643	0.016	561.33	TRUE
rs11236797	A	C	11	76299649	0.1557	0.017	4.75e-20	34652	0.470011	0.011	388.4	TRUE
rs140892874	C	T	12	40824798	0.4096	0.0512	1.28e-15	34652	0.027461	0.0084	291.29	TRUE
rs2193041	G	A	12	68502110	0.1337	0.0172	6.91e-15	34652	0.388781	0.008	278.62	TRUE
rs3850378	C	T	14	88417517	0.1551	0.0282	3.8e-08	34652	0.096461	0.004	136.36	TRUE
rs56062135	T	C	15	67455630	0.1509	0.0198	2.64e-14	34652	0.236922	0.008	276.14	TRUE
rs12446550	A	G	16	28543381	0.1078	0.0171	2.78e-10	34652	0.409666	0.0048	166.32	TRUE
rs72798422	C	T	16	50866917	0.2776	0.0431	1.19e-10	34652	0.041718	0.0056	194	TRUE
rs2076756	G	A	16	50756881	0.1875	0.0186	5.59e-24	34652	0.27064	0.014	477.64	TRUE
rs9934775	T	C	16	50383077	-0.139595	0.0232	1.71e-09	34652	0.16068	0.005	182.55	TRUE
rs11548656	G	A	16	81916912	-0.292796	0.0507	7.72e-09	34652	0.034026	0.035	1223	TRUE
rs113991740	A	T	17	32625383	-0.107697	0.0189	1.32e-08	34652	0.271565	0.0039	136.59	TRUE
rs12936409	T	C	17	38043649	0.1457	0.0168	3.87e-18	34652	0.476383	0.0097	338.35	TRUE
rs744166	G	A	17	40514201	-0.120703	0.0172	2.16e-12	34652	0.409963	0.0069	239.5	TRUE
rs2542147	T	G	18	12775851	-0.1513	0.0227	2.78e-11	34652	0.837193	0.006	220	TRUE
rs142770866	A	G	19	10525372	0.2301	0.0337	8.14e-12	34652	0.0810417	0.0078	269.8	TRUE
rs10408351	A	G	19	33754044	0.1378	0.0221	4.23e-10	34652	0.238435	0.006	207.4	TRUE
rs6062496	A	G	20	62329099	0.1649	0.018	5.48e-20	34652	0.578011	0.012	432.17	TRUE
rs2836882	A	G	21	40466570	-0.196295	0.0201	1.49e-22	34652	0.257617	0.013	469.07	TRUE
rs8134436	G	C	21	45616497	-0.144698	0.017	2.02e-17	34652	0.603989	0.009	325.99	TRUE
rs1736161	A	G	21	16833222	-0.123298	0.0174	1.34e-12	34652	0.428732	0.007	244.59	TRUE
rs131657	A	T	22	21917550	0.1365	0.0212	1.24e-10	34652	0.201666	0.006	205.08	TRUE
rs1003342	G	A	22	30570022	-0.0951	0.0168	1.67e-08	34652	0.531334	0.0045	156.36	TRUE
rs7285952	G	T	22	39733096	-0.1761	0.0235	7.6e-14	34652	0.157193	0.0079	273.7	TRUE
Crohn’s Disease
rs6588243	C	A	1	67603383	0.1317	0.0234	1.77701e-08	20883	0.589982	0.008	170.74	TRUE
rs11209026	A	G	1	67705958	-0.995199	0.0639	1.05196e-54	20883	0.0563213	0.093	1944.12	TRUE
rs6704109	T	C	1	172857050	0.2021	0.0256	2.77013e-15	20883	0.256123	0.015	313.2	TRUE
rs697693	A	G	1	7886424	0.1723	0.0281	8.35507e-10	20883	0.201415	0.009	193.1	TRUE
rs7543234	T	C	1	155253308	0.1555	0.0267	6.09804e-09	20883	0.238986	0.008	171.38	TRUE
rs3024505	A	G	1	206939904	0.1779	0.0302	3.90499e-09	20883	0.16156	0.011	238.63	TRUE
rs12692254	T	A	2	234161211	0.3014	0.0232	1.85994e-38	20883	0.543391	0.044	933.58	TRUE
rs78487399	C	G	2	43809347	0.2259	0.037	1.031e-09	20883	0.100704	0.009	181.9	TRUE
rs112401990	A	G	2	61199327	0.1322	0.0237	2.35001e-08	20883	0.373412	0.008	164.5	TRUE
rs4851586	C	T	2	103064264	-0.168899	0.0261	9.93574e-11	20883	0.759729	0.011	220.13	TRUE
rs1873625	A	C	3	49666964	0.1807	0.0243	1.09396e-13	20883	0.320264	0.012	262.61	TRUE
rs13135092	G	A	4	103198082	0.2215	0.0389	1.21001e-08	20883	0.095419	0.005	110.81	TRUE
rs7713270	T	C	5	40440063	0.2966	0.0241	6.96627e-35	20883	0.623824	0.042	885.48	TRUE
rs2188962	T	C	5	131770805	0.2124	0.0228	1.35988e-20	20883	0.439546	0.019	411.58	TRUE
rs147018773	T	C	5	150238521	0.3217	0.0375	8.88792e-18	20883	0.0966978	0.017	350.22	TRUE
rs4921497	G	C	5	158848253	0.1603	0.0244	5.49414e-11	20883	0.329415	0.011	236.37	TRUE
rs6873866	C	T	5	96247810	-0.168096	0.0239	2.0649e-12	20883	0.534873	0.014	293.6	TRUE
rs12717899	T	G	5	141482341	0.1592	0.0289	3.59402e-08	20883	0.793845	0.008	177.36	TRUE
rs12194825	A	T	6	20835260	-0.171904	0.0298	8e-09	20883	0.18587	0.008	178.13	TRUE
rs148844907	A	T	6	31628397	0.9581	0.1419	1.47096e-11	20883	0.00828273	0.016	335.6	TRUE
rs114607072	T	G	6	31351940	0.4418	0.0629	2.19685e-12	20883	0.0402795	0.015	310.45	TRUE
rs28701841	A	G	6	106530330	0.2243	0.0373	1.85102e-09	20883	0.116563	0.009	197.87	TRUE
rs140054334	T	C	6	31587042	0.3498	0.0628	2.56602e-08	20883	0.038307	0.009	196.43	TRUE
rs444210	G	A	6	167390242	0.1634	0.0229	1.02494e-12	20883	0.546838	0.013	265.55	TRUE
rs1456896	T	C	7	50304461	0.1393	0.0251	2.89701e-08	20883	0.697556	0.008	171.88	TRUE
rs921720	G	A	8	126534671	0.1629	0.0237	6.39588e-12	20883	0.618841	0.012	256.57	TRUE
rs1887428	C	G	9	4984530	-0.168099	0.0243	4.22377e-12	20883	0.623303	0.013	282.87	TRUE
rs3810936	C	T	9	117552885	0.2078	0.0263	2.46207e-15	20883	0.698408	0.017	350.78	TRUE
rs4077515	T	C	9	139266496	0.2159	0.0235	4.37019e-20	20883	0.419834	0.021	441.99	TRUE
rs1250573	A	G	10	81042475	-0.170895	0.0264	9.00534e-11	20883	0.287447	0.012	248.49	TRUE
rs10761659	G	A	10	64445564	0.2121	0.0237	3.41979e-19	20883	0.55269	0.0198	413.42	TRUE
rs2505640	G	A	10	35459497	-0.145701	0.0237	7.61202e-10	20883	0.643588	0.01	202.29	TRUE
rs1332099	C	T	10	101298451	-0.211597	0.0231	4.35712e-20	20883	0.515025	0.02	417.6	TRUE
rs11236797	A	C	11	76299649	0.1811	0.0231	4.854e-15	20883	0.473264	0.016	337.04	TRUE
rs11564236	T	A	12	40828306	0.5191	0.0595	2.84512e-18	20883	0.034419	0.015	328.59	TRUE
rs1932990	T	C	13	44460242	0.1529	0.0263	6.02102e-09	20883	0.253841	0.008	183.29	TRUE
rs4902642	A	G	14	69210199	-0.129198	0.0236	4.339e-08	20883	0.409159	0.008	166.78	TRUE
rs56062135	T	C	15	67455630	0.1931	0.0269	7.45247e-13	20883	0.234271	0.013	275.48	TRUE
rs147684209	C	T	16	28867061	0.1549	0.0244	2.33598e-10	20883	0.369415	0.011	233.86	TRUE
rs72798422	C	T	16	50866917	0.5904	0.0508	3.19301e-31	20883	0.047701	0.031	651.11	TRUE
rs2076756	G	A	16	50756881	0.3998	0.0242	3.24489e-61	20883	0.283672	0.064	1347	TRUE
rs3091315	G	A	17	32593665	-0.179501	0.0263	9.52138e-12	20883	0.265588	0.012	257.44	TRUE
rs907092	A	G	17	37922259	0.1304	0.0228	1.011e-08	20883	0.471412	0.008	175.8	TRUE
rs744166	G	A	17	40514201	-0.1293	0.0233	2.92301e-08	20883	0.408159	0.008	166.78	TRUE
rs80262450	A	G	18	12818922	0.2831	0.0353	1.08193e-15	20883	0.112701	0.015	327.43	TRUE
rs8178977	C	G	19	1106477	0.1928	0.0274	2.05589e-12	20883	0.238841	0.013	274.19	TRUE
rs2129944	G	T	19	10516198	-0.1562	0.0271	7.80998e-09	20883	0.291299	0.01	209.25	TRUE
rs281379	A	G	19	49214274	0.1398	0.0238	4.26403e-09	20883	0.489275	0.009	204.29	TRUE
rs1056441	C	T	20	62370349	0.1671	0.0255	5.44127e-11	20883	0.697697	0.012	244.57	TRUE
rs1297271	T	C	21	16823163	-0.154901	0.0237	6.27769e-11	20883	0.429877	0.012	245.9	TRUE
rs7276302	G	A	21	45614159	-0.171598	0.0231	1.22603e-13	20883	0.608306	0.014	289.64	TRUE
rs8137950	C	T	22	21969640	0.1739	0.0286	1.167e-09	20883	0.199556	0.0097	202.29	TRUE
rs151314883	A	G	22	39735087	-0.2239	0.0327	7.12361e-12	20883	0.157585	0.013	271.65	TRUE
Ulcerative Colitis
rs11209026	A	G	1	67705958	-0.561698	0.0517	1.58016e-27	27432	0.0589321	0.035	955.15	TRUE
rs7523335	A	G	1	8180210	-0.170397	0.0285	2.28802e-09	27432	0.176698	0.0085	234.01	TRUE
rs3024493	A	C	1	206943968	0.2363	0.0276	1.09194e-17	27432	0.168128	0.015	427.08	TRUE
rs10917545	A	G	1	20128177	-0.185101	0.0335	3.29397e-08	27432	0.882174	0.007	198.27	TRUE
rs1886731	C	T	1	2472081	-0.140501	0.0221	2.25398e-10	27432	0.480618	0.0098	268.38	TRUE
rs10737481	G	T	1	20171514	0.2501	0.0216	4.36918e-31	27432	0.556463	0.03	844.84	TRUE
rs1801274	G	A	1	161479745	-0.182896	0.0217	3.77833e-17	27432	0.483094	0.016	443.65	TRUE
rs35730213	C	G	1	200874229	-0.1671	0.0245	8.81455e-12	27432	0.266634	0.01	301.56	TRUE
rs10182512	A	G	2	61189469	0.1608	0.0223	5.19398e-13	27432	0.34989	0.011	319.5	TRUE
rs12612675	G	A	2	219133137	0.1229	0.0219	1.97702e-08	27432	0.402826	0.007	199.19	TRUE
rs4676410	A	G	2	241563739	0.2078	0.0284	2.45923e-13	27432	0.197128	0.013	351.1	TRUE
rs9823546	A	T	3	49705512	0.1769	0.0223	2.28613e-15	27432	0.310414	0.013	360.93	TRUE
rs114152040	A	G	5	40444986	0.3396	0.0623	4.94903e-08	27432	0.0317179	0.0067	184.54	TRUE
rs254559	A	C	5	134444982	0.1243	0.0215	7.62799e-09	27432	0.404112	0.007	202.44	TRUE
rs56167332	A	C	5	158827769	0.1516	0.0231	5.29907e-11	27432	0.34162	0.01	276.99	TRUE
rs7752873	T	C	6	106579332	0.1822	0.0303	1.83299e-09	27432	0.13681	0.008	210.15	TRUE
rs9272514	T	C	6	32606385	-0.401598	0.0267	4.00129e-51	27432	0.297965	0.067	1843	TRUE
rs28383456	T	C	6	32609453	-0.3373	0.0256	1.073e-39	27432	0.334505	0.048	1320	TRUE
rs113473719	C	A	6	32485467	-0.259499	0.0271	1.10688e-21	27432	0.691824	0.028	778.79	TRUE
rs6933404	C	T	6	137959235	0.1667	0.0252	3.68468e-11	27432	0.21562	0.009	241.74	TRUE
rs148844907	A	T	6	31628397	1.3413	0.1089	7.17464e-35	27432	0.010151	0.017	458.93	TRUE
rs10272963	T	C	7	107486902	-0.171904	0.0216	1.69083e-15	27432	0.426078	0.014	386.21	TRUE
rs798502	C	A	7	2789880	-0.136496	0.0239	1.213e-08	27432	0.283142	0.007	204.56	TRUE
rs989960	T	C	7	107445727	-0.129096	0.0215	1.766e-09	27432	0.424904	0.008	222.39	TRUE
rs1887428	C	G	9	4984530	-0.176701	0.0224	3.35506e-15	27432	0.622856	0.014	400.37	TRUE
rs4574921	T	C	9	117538334	0.1506	0.0256	4.23897e-09	27432	0.740842	0.0086	237.49	TRUE
rs3829111	A	G	9	139269483	0.1563	0.0214	2.89401e-13	27432	0.416668	0.012	320.42	TRUE
rs7911680	C	A	10	101293468	-0.1718	0.0213	8.26609e-16	27432	0.490094	0.014	396.2	TRUE
rs483905	A	G	11	96023427	0.1289	0.0228	1.57199e-08	27432	0.294334	0.0068	187.97	TRUE
rs484356	G	C	11	114406639	-0.1341	0.0228	3.95003e-09	27432	0.32765	0.0078	214.35	TRUE
rs2212434	T	C	11	76281593	0.1419	0.0213	2.4632e-11	27432	0.459604	0.0097	267.09	TRUE
rs12817473	G	A	12	68497408	0.1907	0.0217	1.70883e-18	27432	0.382176	0.017	466.59	TRUE
rs1359946	A	G	13	27536972	0.1583	0.0269	3.83796e-09	27432	0.196096	0.007	210.77	TRUE
rs9891174	A	T	17	38031802	0.1452	0.0212	7.16638e-12	27432	0.470398	0.01	287.32	TRUE
rs6017342	C	A	20	43065028	0.1913	0.024	1.38484e-15	27432	0.537652	0.018	493.33	TRUE
rs6062496	A	G	20	62329099	0.1585	0.0224	1.46791e-12	27432	0.572636	0.012	335.67	TRUE
rs7282490	A	G	21	45615741	-0.139699	0.0214	7.0762e-11	27432	0.603618	0.009	258.06	TRUE
rs9977672	A	G	21	40463283	-0.2451	0.0261	6.20583e-21	27432	0.251316	0.022	617.43	TRUE
rs137845	G	A	22	50439430	0.1182	0.0212	2.37602e-08	27432	0.514874	0.007	190.97	TRUE
