# Supplementary material for: Causal relationship between bipolar disorder and inflammatory bowel disease: A bidirectional two-sample mendelian randomization study
Source: Front Genet. 2022 Sep 20;13:970933. doi: 10.3389/fgene.2022.970933 (PMC9531165; doi:10.3389/fgene.2022.970933)
Supplement: Supplementary file 10 [file Table6.xlsx]

## Sheet: Sheet1
BD	No. of SNPs	Odds ratio [95% CI]	Weight	p value
IBD
de Lange et al	10	1.18(1.04-1.33)	0.5088	0.008
Liu et al.	14	1.16(1.02-1.30)	0.4912	0.005
Meta-analysis		1.17(1.03-1.32)	1
CD
de Lange et al	10	1.18(0.95-1.48)	0.5146	0.142
Liu et al.	14	1.20（0.98-1.48）	0.4854	0.079
Meta-analysis		1.19(0.96-1.48)
UC
de Lange et al	10	1.19（1.05-1.35）	0.4839	0.005
Liu et al.	14	1.17（1.02-1.35）	0.5161	0.029
Meta-analysis		1.18 (1.04-1.35)	1
