# Supplementary material for: Causal relationship between bipolar disorder and inflammatory bowel disease: A bidirectional two-sample mendelian randomization study
Source: Front Genet. 2022 Sep 20;13:970933. doi: 10.3389/fgene.2022.970933 (PMC9531165; doi:10.3389/fgene.2022.970933)
Supplement: Supplementary file 11 [file Table4.XLSX]

## Sheet: Sheet1
SNP	effect_allele.exposure	other_allele.exposure	chr	pos	beta.exposure	se.exposure	pval.exposure	samplesize.exposure	eaf.exposure
Inflammatory bowel disease
rs10041497	C	T	5	141514582	0.0819	0.0129	1.94599e-10	59957	NA
rs10114470	C	T	9	117547772	0.1475	0.0137	4.09826e-27	59957	NA
rs10746475	A	T	1	8168261	0.1308	0.0164	1.57616e-15	59957	NA
rs10761659	G	A	10	64445564	0.1585	0.0126	2.29826e-36	59957	NA
rs10800309	G	A	1	161472158	-0.123	0.0133	1.94178e-20	59957	NA
rs10826797	T	G	10	30690376	-0.099	0.0136	3.98566e-13	59957	NA
rs10953551	G	A	7	107480901	-0.1033	0.0127	4.94311e-16	59957	NA
rs11066188	A	G	12	112610714	0.0874	0.013	1.75914e-11	59957	NA
rs111456533	A	G	10	126439381	-0.1031	0.017	1.17899e-09	59957	NA
rs11152949	G	A	6	106449085	0.1019	0.0133	1.56315e-14	59957	NA
rs11195128	T	C	10	112186148	0.0792	0.0133	2.74397e-09	59957	NA
rs11209013	G	A	1	67656286	0.0773	0.0124	4.45995e-10	59957	NA
rs11236797	A	C	11	76299649	0.1488	0.0125	7.18787e-33	59957	NA
rs112936798	C	A	1	39802381	-0.1844	0.0332	2.88902e-08	59957	NA
rs1131095	C	T	3	49714225	0.1635	0.0131	1.21899e-35	59957	NA
rs11548656	G	A	16	81916912	-0.2374	0.0362	5.18442e-11	59957	NA
rs11581607	A	G	1	67707690	-0.6578	0.0294	4.59198e-111	59957	NA
rs11677002	C	T	2	28614401	-0.0931	0.0126	1.37088e-13	59957	NA
rs11734570	A	G	4	38588453	0.0694	0.0127	4.80098e-08	59957	NA
rs11739135	C	G	5	131733397	0.1366	0.0125	1.10002e-27	59957	NA
rs11768365	G	A	7	6545188	-0.0837	0.0152	3.879e-08	59957	NA
rs117981694	A	G	12	40822098	0.3452	0.0411	4.53211e-17	59957	NA
rs12136659	C	T	1	172844250	0.087	0.0142	1.02e-09	59957	NA
rs1250573	A	G	10	81042475	-0.098	0.0138	1.10688e-12	59957	NA
rs1267496	C	G	6	14716017	0.1053	0.0159	3.38766e-11	59957	NA
rs1268339	C	T	1	1215424	0.0907	0.0163	2.75201e-08	59957	NA
rs12825700	A	G	12	68492980	0.1324	0.0127	1.27497e-25	59957	NA
rs12936409	T	C	17	38043649	0.1406	0.0124	7.72681e-30	59957	NA
rs1297264	G	A	21	16816017	-0.1462	0.0126	3.98016e-31	59957	NA
rs1317209	A	G	1	20140036	0.1164	0.016	3.78617e-13	59957	NA
rs1319951	G	C	18	46404813	-0.0851	0.0147	7.49894e-09	59957	NA
rs13422838	C	T	2	187502846	-0.1143	0.0205	2.557e-08	59957	NA
rs140933577	C	T	13	40836270	-0.1857	0.0305	1.13e-09	59957	NA
rs143210366	G	T	6	31492353	0.2836	0.036	3.13906e-15	59957	NA
rs1445004	T	C	5	40414419	0.1689	0.0127	3.48418e-40	59957	NA
rs145568234	G	T	6	32247045	0.86	0.0476	4.73042e-73	59957	NA
rs1456896	T	C	7	50304461	0.0879	0.0133	4.50402e-11	59957	NA
rs149169037	A	G	7	20577298	-0.1338	0.0242	3.26099e-08	59957	NA
rs154873	A	G	20	57855032	-0.0813	0.0132	7.377e-10	59957	NA
rs1558619	T	G	2	102931550	-0.0843	0.0123	8.89611e-12	59957	NA
rs16940202	C	T	16	86014241	0.113	0.0169	2.50496e-11	59957	NA
rs17656349	T	C	5	149605994	0.0731	0.0125	5.16702e-09	59957	NA
rs1864239	G	A	15	80205354	1.3366	0.1782	6.27047e-14	59957	NA
rs1887428	C	G	9	4984530	-0.1643	0.0131	2.46093e-36	59957	NA
rs194746	T	C	14	69282887	0.0833	0.0124	1.83612e-11	59957	NA
rs212402	A	G	6	159472295	-0.0743	0.013	1.05901e-08	59957	NA
rs2301127	A	G	16	11367477	0.0783	0.0126	4.96101e-10	59957	NA
rs2413583	T	C	22	39659773	-0.1732	0.0171	4.59515e-24	59957	NA
rs243505	G	A	7	148435339	-0.0805	0.0128	3.03802e-10	59957	NA
rs2488398	C	G	1	197701376	0.0985	0.0149	3.63413e-11	59957	NA
rs2836881	T	G	21	40466299	-0.1643	0.0146	1.95884e-29	59957	NA
rs2838517	C	T	21	45613825	-0.128	0.0125	1.83485e-24	59957	NA
rs3024493	A	C	1	206943968	0.1911	0.0165	4.0411e-31	59957	NA
rs341295	T	C	5	111848890	0.0702	0.0124	1.45101e-08	59957	NA
rs34140409	T	C	6	31923654	-0.1583	0.0237	2.28402e-11	59957	NA
rs35730213	C	G	1	200874229	-0.1346	0.014	7.50067e-22	59957	NA
rs3792111	T	C	2	234179690	0.1391	0.0124	5.12153e-29	59957	NA
rs3820330	A	C	1	20142413	-0.0892	0.014	1.72199e-10	59957	NA
rs3829110	G	A	9	139269198	0.1574	0.0125	3.51965e-36	59957	NA
rs3850378	C	T	14	88417517	0.1536	0.0207	1.10002e-13	59957	NA
rs3897234	C	T	13	27542030	0.0971	0.0145	1.89889e-11	59957	NA
rs4256018	G	T	20	6093889	0.0786	0.0138	1.23001e-08	59957	NA
rs4276914	A	G	1	155142229	0.0783	0.0125	3.15399e-10	59957	NA
rs4380956	A	G	8	126529074	0.0907	0.0127	1.11995e-12	59957	NA
rs4654925	C	G	1	20227723	-0.1172	0.0124	4.79954e-21	59957	NA
rs4676408	A	G	2	241574401	0.1011	0.013	7.62957e-15	59957	NA
rs4712528	C	G	6	20678430	0.1043	0.0152	7.13839e-12	59957	NA
rs4807569	C	A	19	1123378	0.1281	0.0152	4.23936e-17	59957	NA
rs4957256	T	C	5	40207142	-0.1179	0.0155	3.36667e-14	59957	NA
rs503734	G	A	3	101023748	-0.0692	0.0124	2.67399e-08	59957	NA
rs55946629	A	C	2	43851246	0.1298	0.018	5.45381e-13	59957	NA
rs56062135	T	C	15	67455630	0.1382	0.0145	1.37088e-21	59957	NA
rs56116661	T	C	3	188401160	-0.1	0.0163	9.27107e-10	59957	NA
rs5763793	T	G	22	30526632	0.0734	0.013	1.467e-08	59957	NA
rs6017342	C	A	20	43065028	0.1156	0.0135	1.07103e-17	59957	NA
rs6062496	A	G	20	62329099	0.137	0.0129	2.82618e-26	59957	NA
rs6063502	G	A	20	48955595	-0.0734	0.0134	4.548e-08	59957	NA
rs62126610	G	A	19	33748183	0.1407	0.0166	2.60016e-17	59957	NA
rs62183956	T	C	2	219046122	-0.078	0.0125	4.489e-10	59957	NA
rs62324212	A	C	4	123560939	0.0886	0.0127	2.67424e-12	59957	NA
rs62378712	C	T	5	158614045	-0.0776	0.0142	4.226e-08	59957	NA
rs62408218	T	C	6	90931858	-0.0818	0.0129	2.40198e-10	59957	NA
rs62482552	A	G	7	100522355	-0.0737	0.0131	1.97102e-08	59957	NA
rs6457681	T	G	6	32773497	-0.1687	0.0153	3.74973e-28	59957	NA
rs6579807	T	C	5	150286845	0.125	0.0189	4.0059e-11	59957	NA
rs6584282	G	A	10	101286495	-0.152	0.0124	1.19399e-34	59957	NA
rs6740847	G	A	2	182308352	-0.0924	0.0125	1.21787e-13	59957	NA
rs6873866	C	T	5	96247810	-0.0919	0.0128	6.14752e-13	59957	NA
rs6933404	C	T	6	137959235	0.0863	0.0149	6.64095e-09	59957	NA
rs714910	C	A	17	32617265	-0.0959	0.0139	6.22874e-12	59957	NA
rs7190426	C	A	16	23855853	-0.0872	0.0155	2.05698e-08	59957	NA
rs7256518	A	G	19	10626375	-0.1665	0.0276	1.632e-09	59957	NA
rs744166	G	A	17	40514201	-0.1109	0.0126	1.33999e-18	59957	NA
rs749910	A	G	16	50758849	0.1961	0.0138	7.82889e-46	59957	NA
rs7532133	G	A	1	160851534	0.0789	0.0134	3.83204e-09	59957	NA
rs755374	T	C	5	158829294	0.1767	0.0134	1.58599e-39	59957	NA
rs7608697	C	A	2	61204641	0.1395	0.0126	1.67109e-28	59957	NA
rs76286777	C	T	2	25195577	0.0996	0.0151	4.65479e-11	59957	NA
rs77272631	C	G	3	17184935	0.2293	0.0417	3.71604e-08	59957	NA
rs78771661	T	C	8	21986850	-0.3848	0.0669	8.94891e-09	59957	NA
rs7918084	T	C	10	94429467	0.071	0.0125	1.38299e-08	59957	NA
rs80262450	A	G	18	12818922	0.1581	0.019	1.04112e-16	59957	NA
rs8056255	A	T	16	50885211	0.2765	0.0327	2.99089e-17	59957	NA
rs938650	A	G	8	129552540	-0.1074	0.0189	1.41299e-08	59957	NA
rs9934775	T	C	16	50383077	-0.1116	0.0172	8.76799e-11	59957	NA
Crohn’s Disease
rs10114470	C	T	9	117547772	0.1687	0.0177	1.75509e-21	40266	NA
rs1012636	T	G	6	20674811	0.1291	0.0198	7.01294e-11	40266	NA
rs10492862	A	C	16	82867456	0.1067	0.0176	1.26099e-09	40266	NA
rs10822050	C	T	10	64438771	0.1827	0.0162	2.34801e-29	40266	NA
rs10884966	A	G	10	112185596	0.1131	0.0171	4.12572e-11	40266	NA
rs111281598	C	T	6	31367874	0.2745	0.0316	4.16869e-18	40266	NA
rs11236797	A	C	11	76299649	0.176	0.0161	8.51334e-28	40266	NA
rs112856973	C	T	5	40530242	-0.1612	0.0243	3.60828e-11	40266	NA
rs114802258	T	C	1	160831855	-0.2245	0.0384	5.10599e-09	40266	NA
rs1148246	T	C	10	35496626	-0.1323	0.0167	2.08882e-15	40266	NA
rs11677002	C	T	2	28614401	-0.1124	0.0163	4.56667e-12	40266	NA
rs11683692	C	T	2	145509615	-0.2144	0.038	1.75198e-08	40266	NA
rs12131079	T	C	1	155319668	-0.1088	0.0174	3.98896e-10	40266	NA
rs1250573	A	G	10	81042475	-0.1522	0.0179	1.92088e-17	40266	NA
rs12936409	T	C	17	38043649	0.1426	0.016	4.31023e-19	40266	NA
rs1297264	G	A	21	16816017	-0.1769	0.0163	1.58891e-27	40266	NA
rs13107325	T	C	4	103188709	0.2006	0.0284	1.66495e-12	40266	NA
rs1321859	T	C	6	91011673	-0.1049	0.0172	1.17601e-09	40266	NA
rs1373904	G	A	13	44475398	0.141	0.0189	9.11381e-14	40266	NA
rs144309607	T	C	19	10492274	-0.3712	0.047	2.69215e-15	40266	NA
rs145568234	G	T	6	32247045	0.8602	0.0633	4.30824e-42	40266	NA
rs1583792	T	C	2	198900288	-0.0882	0.016	3.26099e-08	40266	NA
rs181826	A	C	5	141526057	0.1162	0.0167	3.24489e-12	40266	NA
rs1887428	C	G	9	4984530	-0.166	0.0169	8.53886e-23	40266	NA
rs194746	T	C	14	69282887	0.0975	0.0161	1.243e-09	40266	NA
rs2002695	G	A	10	30805480	-0.1293	0.0189	8.31189e-12	40266	NA
rs2021511	T	C	16	11344903	-0.1082	0.0182	2.63003e-09	40266	NA
rs2076756	G	A	16	50756881	0.385	0.0174	1.79887e-108	40266	NA
rs212409	A	G	6	159470058	-0.1096	0.0162	1.48696e-11	40266	NA
rs2143178	C	T	22	39660829	-0.2087	0.0223	6.83754e-21	40266	NA
rs2188962	T	C	5	131770805	0.2004	0.016	5.58856e-36	40266	NA
rs2284553	G	A	21	34776695	0.1277	0.0165	1.13999e-14	40266	NA
rs2581828	G	C	3	53133149	-0.0941	0.0162	6.46205e-09	40266	NA
rs2675670	C	G	10	75655628	0.1074	0.0161	2.89468e-11	40266	NA
rs2838517	C	T	21	45613825	-0.1456	0.0162	2.02582e-19	40266	NA
rs28999107	T	G	12	6493100	0.1083	0.0178	1.06199e-09	40266	NA
rs2948542	G	A	17	25856486	0.1016	0.0163	5.15003e-10	40266	NA
rs3122605	A	G	1	206955041	-0.1748	0.0227	1.23709e-14	40266	NA
rs34004493	G	A	2	231154012	0.1258	0.0179	2.00401e-12	40266	NA
rs34635748	T	C	12	40824663	0.4794	0.0504	1.94581e-21	40266	NA
rs35730213	C	G	1	200874229	-0.1166	0.0181	1.17001e-10	40266	NA
rs3761158	A	G	20	44634912	-0.1098	0.0165	2.64911e-11	40266	NA
rs3816234	A	G	2	234185999	0.2704	0.0162	1.51217e-62	40266	NA
rs3850378	C	T	14	88417517	0.199	0.0267	8.31381e-14	40266	NA
rs4077515	T	C	9	139266496	0.1848	0.0162	3.14485e-30	40266	NA
rs42861	G	A	16	28494421	0.1243	0.0167	8.86748e-14	40266	NA
rs4316387	C	T	1	197595569	-0.1292	0.0189	7.74462e-12	40266	NA
rs4343432	G	A	2	25161236	0.1123	0.0162	3.50268e-12	40266	NA
rs4380956	A	G	8	126529074	0.132	0.0165	1.15213e-15	40266	NA
rs4807570	A	G	19	1123652	0.1811	0.0193	6.03115e-21	40266	NA
rs55946629	A	C	2	43851246	0.1755	0.0231	2.84971e-14	40266	NA
rs56116661	T	C	3	188401160	-0.1312	0.0212	5.668e-10	40266	NA
rs6062496	A	G	20	62329099	0.1223	0.0167	2.61517e-13	40266	NA
rs61839660	T	C	10	6094697	0.1468	0.0261	1.98198e-08	40266	NA
rs62126620	A	G	19	33753200	0.144	0.0201	8.61192e-13	40266	NA
rs62324212	A	C	4	123560939	0.106	0.0163	8.02047e-11	40266	NA
rs6451494	C	T	5	40411291	0.2605	0.0166	8.25848e-56	40266	NA
rs6579807	T	C	5	150286845	0.1993	0.0244	3.43795e-16	40266	NA
rs6584282	G	A	10	101286495	-0.1658	0.016	3.43716e-25	40266	NA
rs6679677	A	C	1	114303808	-0.2275	0.0286	1.77011e-15	40266	NA
rs6740847	G	A	2	182308352	-0.104	0.0161	9.72076e-11	40266	NA
rs6808936	G	A	3	141109321	0.0904	0.0161	1.93201e-08	40266	NA
rs6873866	C	T	5	96247810	-0.1314	0.0164	1.34586e-15	40266	NA
rs714910	C	A	17	32617265	-0.1531	0.0181	2.49172e-17	40266	NA
rs72743461	A	C	15	67441750	0.1684	0.0187	2.261e-19	40266	NA
rs72798422	C	T	16	50866917	0.5495	0.0382	6.04505e-47	40266	NA
rs73243877	G	A	4	26047616	0.1164	0.0212	4.11803e-08	40266	NA
rs73516754	C	A	6	106459738	0.1423	0.0169	4.0411e-17	40266	NA
rs744166	G	A	17	40514201	-0.1142	0.0162	1.79515e-12	40266	NA
rs7517847	G	T	1	67681669	-0.3447	0.0165	5.83983e-97	40266	NA
rs755374	T	C	5	158829294	0.1969	0.0174	1.38007e-29	40266	NA
rs7608697	C	A	2	61204641	0.1229	0.0163	4.03274e-14	40266	NA
rs7753014	G	C	6	21441035	-0.0989	0.0163	1.393e-09	40266	NA
rs77566919	A	G	12	113163656	-0.1089	0.0185	4.12696e-09	40266	NA
rs79832570	C	T	8	145097720	0.2234	0.0344	8.9002e-11	40266	NA
rs80262450	A	G	18	12818922	0.2268	0.0244	1.34091e-20	40266	NA
rs9258357	C	T	6	29751129	-0.1179	0.0216	4.99505e-08	40266	NA
rs938650	A	G	8	129552540	-0.1747	0.0247	1.64892e-12	40266	NA
rs9482770	C	T	6	127443092	0.0987	0.0162	1.011e-09	40266	NA
rs9501641	T	C	6	32450319	0.3027	0.0432	2.56685e-12	40266	NA
rs9656588	C	T	7	50306780	0.1183	0.0173	8.73373e-12	40266	NA
rs9836291	A	G	3	49697459	0.1722	0.017	3.77311e-24	40266	NA
Ulcerative Colitis
rs10272963	T	C	7	107486902	-0.1512	0.016	4.10677e-21	45975	NA
rs10408351	A	G	19	33754044	0.1548	0.0204	2.9181e-14	45975	NA
rs10761659	G	A	10	64445564	0.1276	0.016	1.32709e-15	45975	NA
rs10817678	A	G	9	117579457	0.1332	0.017	4.41774e-15	45975	NA
rs11209026	A	G	1	67705958	-0.483	0.0358	1.9948e-41	45975	NA
rs1131095	C	T	3	49714225	0.1593	0.0168	2.17721e-21	45975	NA
rs113986290	T	C	6	19781009	-0.3066	0.0531	7.59294e-09	45975	NA
rs11645239	G	C	16	23847062	-0.1174	0.02	4.14e-09	45975	NA
rs11651246	G	T	17	40759937	0.147	0.0219	2.01419e-11	45975	NA
rs12825700	A	G	12	68492980	0.1889	0.0161	7.33162e-32	45975	NA
rs12936409	T	C	17	38043649	0.1365	0.0158	5.61953e-18	45975	NA
rs1317209	A	G	1	20140036	0.1818	0.0203	2.90269e-19	45975	NA
rs13200059	A	G	6	111943234	0.2944	0.0436	1.48388e-11	45975	NA
rs1359946	A	G	13	27536972	0.1571	0.0202	6.57658e-15	45975	NA
rs137845	G	A	22	50439430	0.1011	0.0158	1.502e-10	45975	NA
rs16940186	C	T	16	86009740	0.1357	0.0214	2.18499e-10	45975	NA
rs1736161	A	G	21	16833222	-0.1227	0.0161	2.22024e-14	45975	NA
rs17656349	T	C	5	149605994	0.09	0.0159	1.54e-08	45975	NA
rs17715902	A	G	5	134451465	0.0974	0.0166	4.61796e-09	45975	NA
rs1811711	G	C	2	228670476	-0.1299	0.0223	6.08597e-09	45975	NA
rs1887428	C	G	9	4984530	-0.167	0.0166	9.65162e-24	45975	NA
rs2045241	A	G	11	114428783	-0.1063	0.0169	2.82599e-10	45975	NA
rs2212434	T	C	11	76281593	0.1252	0.0159	2.80414e-15	45975	NA
rs2816954	A	T	1	200105746	0.1375	0.0229	1.798e-09	45975	NA
rs2836881	T	G	21	40466299	-0.2217	0.0186	1.1051e-32	45975	NA
rs28383224	G	A	6	32583653	-0.1468	0.0165	4.64943e-19	45975	NA
rs2838517	C	T	21	45613825	-0.1177	0.016	1.77705e-13	45975	NA
rs3024493	A	C	1	206943968	0.21	0.0209	7.45762e-24	45975	NA
rs3734851	A	G	6	31030303	0.5033	0.0584	6.57506e-18	45975	NA
rs3820330	A	C	1	20142413	-0.1587	0.0178	3.90931e-19	45975	NA
rs4654925	C	G	1	20227723	-0.2217	0.0159	2.61397e-44	45975	NA
rs4676408	A	G	2	241574401	0.1433	0.0167	1.18987e-17	45975	NA
rs4728142	A	G	7	128573967	0.0995	0.0158	3.23199e-10	45975	NA
rs4993442	T	G	22	30253256	-0.0988	0.0179	3.54299e-08	45975	NA
rs55905347	A	G	2	199638507	0.1054	0.0166	2.093e-10	45975	NA
rs56062135	T	C	15	67455630	0.1078	0.0184	4.66101e-09	45975	NA
rs6017342	C	A	20	43065028	0.1944	0.017	3.95185e-30	45975	NA
rs6062496	A	G	20	62329099	0.1359	0.0163	8.96603e-17	45975	NA
rs62180181	T	C	2	199852010	0.1226	0.0171	8.08351e-13	45975	NA
rs6658353	C	G	1	161469054	-0.1569	0.016	1.16788e-22	45975	NA
rs67111717	G	A	5	176790162	0.0944	0.0171	3.26896e-08	45975	NA
rs6889364	A	G	5	40347469	0.1318	0.0228	7.86901e-09	45975	NA
rs6933404	C	T	6	137959235	0.1486	0.0188	2.6903e-15	45975	NA
rs7203363	A	T	16	68587692	0.1071	0.0189	1.414e-08	45975	NA
rs72704802	T	C	5	554211	-0.1223	0.0206	2.89401e-09	45975	NA
rs7523335	A	G	1	8180210	-0.1389	0.021	3.42137e-11	45975	NA
rs7544646	G	C	1	2496649	-0.1168	0.016	2.53221e-13	45975	NA
rs755374	T	C	5	158829294	0.1714	0.0171	9.72971e-24	45975	NA
rs7554511	A	C	1	200877562	-0.1448	0.0178	4.26678e-16	45975	NA
rs7608697	C	A	2	61204641	0.1597	0.0161	3.0311e-23	45975	NA
rs78064630	A	G	19	10562802	0.1759	0.0308	1.08101e-08	45975	NA
rs79051659	A	G	1	151757843	0.1605	0.0264	1.295e-09	45975	NA
rs7911117	G	T	10	27179596	-0.1342	0.0239	1.83802e-08	45975	NA
rs798506	C	T	7	2788912	-0.1206	0.0179	1.46893e-11	45975	NA
rs9260809	G	A	6	29941617	-0.1102	0.0184	1.963e-09	45975	NA
rs9267798	C	G	6	32044834	0.2486	0.028	6.53582e-19	45975	NA
rs9271176	G	A	6	32578127	-0.3495	0.0173	4.20049e-91	45975	NA
rs9611131	C	T	22	39662480	-0.1494	0.0227	5.10623e-11	45975	NA
rs989960	T	C	7	107445727	-0.1214	0.016	3.28473e-14	45975	NA
