# Supplementary material for: Causal relationship between bipolar disorder and inflammatory bowel disease: A bidirectional two-sample mendelian randomization study
Source: Front Genet. 2022 Sep 20;13:970933. doi: 10.3389/fgene.2022.970933 (PMC9531165; doi:10.3389/fgene.2022.970933)
Supplement: Supplementary file 13 [file Table5.XLSX]

## Sheet: Sheet1
Exposure	Outcome	No.SNP	Methods	OR (95% CI）	pval	Egger_intercept	p-Egger_intercept
IBD*	BD	94	MR Egger(Q = 122.28, p =0.019)	0.94(0.88-1.01)	0.11	0.008	0.74
			Weighted median	1.01(0.97-1.06)	0.63
			Inverse variance weighted	1.00(0.97-1.03)	0.97
			Simple mode	1.07(0.97-1.18)	0.17
			Weighted mode	1.01(0.95-1.08)	0.66
CD*	BD	77	MR Egger(Q = 123.24, p =0.0003)	0.92（0.86-0.99）0.029	0.03	0.015	0.014
			Weighted median	1.00（0.97-1.04）	0.94
			Inverse variance weighted	1.00（0.98-1.03）	0.84
			Simple mode	1.06（0.97-1.15）	0.22
			Weighted mode	0.96（0.91-1.01）	0.14
UC*	BD	50	MR Egger(Q = 59.46, p =0.12)	0.96(0.88-1.05)	0.37	0.007	0.35
			Weighted median	1.01(0.96-1.06)	0.7
			Inverse variance weighted	1.00(0.97-1.03)	0.93
			Simple mode	1.05(0.96-1.15)	0.29
			Weighted mode	1.02(0.96-1.08)	0.57
